# Supplementary material for: Genetic Characteristics Associated with Probiotic Functions in Four Indonesian Skin Microbiome-Derived Bacterial Strains
Source: Microorganisms. 2026 Jan 21;14(1):248. doi: 10.3390/microorganisms14010248 (PMC12843939; doi:10.3390/microorganisms14010248)
Supplement: Supplementary file 1 [file microorganisms-14-00248-s001.zip]

Archive with 1 entries (1 files):
- microorganisms-4075834-supplementary.pdf
